# Supplementary material for: Microscale Humidity Sensor Based on Iron-Coated Elaters of Equisetum Spores
Source: Biosensors (Basel). 2024 Aug 26;14(9):414. doi: 10.3390/bios14090414 (PMC11430200; doi:10.3390/bios14090414)
Supplement: Supplementary file 1 [file biosensors-14-00414-s001.zip]

Archive with 2 entries (2 files):
- 26af261109b23745e10ae0062c3a19db.mp4
- biosensors-3145741-supplementary.pdf
